# Supplementary material for: A polarized multicomponent foundation upholds ciliary central microtubules
Source: J Mol Cell Biol. 2024 Aug 20;16(8):mjae031. doi: 10.1093/jmcb/mjae031 (PMC11781205; doi:10.1093/jmcb/mjae031)
Supplement: mjae031_Supplemental_Files [file mjae031_supplemental_files.zip]

Archive with 2 entries (2 files):
- JMCB-2023-0516_Supplementary Material.pdf
- Video 1.avi
